# Supplementary material for: Assessment of an Anticancer Effect of the Simultaneous Administration of MM-129 and Indoximod in the Colorectal Cancer Model
Source: Cancers (Basel). 2023 Dec 26;16(1):122. doi: 10.3390/cancers16010122 (PMC10778160; doi:10.3390/cancers16010122)
Supplement: Supplementary file 1 [file cancers-16-00122-s001.zip]

Archive with 1 entries (1 files):
- WB original blot.pdf
